# Supplementary material for: Detecting Central Auditory Processing Disorders in Awake Mice
Source: Brain Sci. 2023 Oct 31;13(11):1539. doi: 10.3390/brainsci13111539 (PMC10669832; doi:10.3390/brainsci13111539)
Supplement: Supplementary file 1 [file brainsci-13-01539-s001.zip]

Archive with 1 entries (1 files):
- brainsci-2620168-supplementary.pdf
